# Supplementary material for: Digitally Assessed Long COVID Symptomatology Is Associated With Lymphocyte Mitochondrial Dysfunction and Altered Immune Potential
Source: Open Forum Infect Dis. 2025 Nov 17;12(11):ofaf447. doi: 10.1093/ofid/ofaf447 (PMC12620648; doi:10.1093/ofid/ofaf447)
Supplement: ofaf447_Supplementary_Data [file ofaf447_supplementary_data.zip]

Archive with 6 entries (6 files):
- supplementary figure 1.tiff
- supplementary figure 2.tiff
- supplementary figure 3.tiff
- supplementary figure 4.tiff
- supplementary figure 5.tiff
- supplementary table 1.docx
